# Supplementary material for: Novel P2X7 Antagonist Ameliorates the Early Phase of ALS Disease and Decreases Inflammation and Autophagy in SOD1-G93A Mouse Model
Source: Int J Mol Sci. 2021 Sep 30;22(19):10649. doi: 10.3390/ijms221910649 (PMC8508678; doi:10.3390/ijms221910649)
Supplement: Supplementary file 1 [file ijms-22-10649-s001.zip]

Archive with 1 entries (1 files):
- ijms-1382932-supplementary.pdf
